# Supplementary material for: Conserved autophagy and diverse cell wall composition: unifying features of vascular tissues in evolutionarily distinct plants
Source: Ann Bot. 2024 Feb 7;133(4):559–72. doi: 10.1093/aob/mcae015 (PMC11037490; doi:10.1093/aob/mcae015)
Supplement: mcae015_suppl_Supplementary_Tables_S2 [file mcae015_suppl_supplementary_tables_s2.xlsx]

## Sheet: Arkusz1
Sequences encoding ATG8 proteins in selected plant species
Species name	Accesion number	Database	Source	cdsSeq
Ceratopteris richardii	Ceric.21G035500.1	https://phytozome.jgi.doe.gov/pz/portal.html#	completed data	ATGCTTCACGTAAAAAACTCTCAATGTCATCTTTCTTTCCATGTTGGTATTGCAGAGGATCGGGCCGCAAAGGCTCTCCGGATGCGTGAAAAGTACCCTGACAGAATCCCGGTGATTGTGGAGAGGGCTTCAAAGACAGATATGCCAGACATGGAGAAGAAAAAGTTCCTTGTTCCAGAAGATTTGACAGTTGGACAATTTGTTTATATTATTGGAAAGAGGCTTCACCTTGATCCTGGCAAAGCATTGTTTATATTTGTGGGGAATGTTCTACCCCCAATCACTGCATTGATGGCATCCATCTATAAGGATTACAAGGATGAGGATGGTTTTTTGTATGTTCATTACAGCGGTGAGAAGACTTTTGGGTAG
Ceratopteris richardii	Ceric.27G065300	https://phytozome.jgi.doe.gov/pz/portal.html#	completed data	ATGGCGAAGAGTTCCTTCAAGCAGGAGCATGACTTAGATAAAAGAAAAGCAGAGGCTCAAAGGATTCGGGAAAAATACACAGACAGAGTTCCTGTGATTGTGGAGAAAGCTGAGAGGAGTGATATACCGGACATAGACAAAAAAAAGTATCTTGTTCCAGCAGATTTGACTGTTGGTCAGTTTGTGTATGTGATACGCAAGCGGATCAAATTGAATGCAGAGAAGGCAATCTTCATATTTGTCGACAACGTGTTACCTCCCACAGCTGCAATCATGTCTGCGATTTATGATGAGCACAAGGATGAAGATGGGTTTTTGTATGTTACATACAGTGGGGAGAACACATTCGGAGCTACATTAGAAACTGGTCAAATATGGTGTTAA
Ceratopteris richardii	Ceric.33G046800	https://phytozome.jgi.doe.gov/pz/portal.html#	completed data	ATGGCTCGGGGCAACAGAACCTTCAAGGAAGAGCATGATCTAGCCACAAGGACAGCAGAAGCTGCAAGAATACGCCAAAAATACCCAGATAGAGTTCCTGTAATTGTGGAGAAAGCTCCAAGAAGTGACATACCAGATATTGACAAGAAGAAGTATCTGGTGCCATCAGACCTCAATATAGGACAGTTTGTGTTTGTAATCCGCAAGAGAATCAAGCTAGAGGCTGAAAAGGCTATTTTCATATTTGTTAATAATGTCCTTCCACCAACTGGTGCCCTCATGTCCAGTGTATATGAAGAACACAAAGATGAAGATGGATTTCTGTATGTAACCTACAGTGGTGAGAACACTTTTGGTTCTCTATAG
Picea sitchensis	EF085900.1	http://www.ncbi.nlm.nih.gov/genbank/	Kellner et al., 2017	ATGGCACATAAATGCTCATTCAAAGACGAATACACATTCGAGGAGAGAAAAACTGAAGCACAAACAATATGTGAAAAATATCCCGACAGATCGCCGGTAATTGTAGAGAGAGTTTCCAGGACTGATTTACCTGAACTGGATAACAAGAAGTTTTTGGCTCCTCGGGATCTAACTGTGGGGCAGTTCATCCACATCCTTAGTGACAGATTGCATTTGAGCCCAGGAAGAGCACTTTTTGTGTTCATAGGAGATACTCTACCGCAGACTGCTTCATTGATGGGCTCCGTTTTTGAGAAGTATAAAGATGATGATGGATTCTTGTATGTGAGGTACAGCAGTGAAAAAACTTTTGGTTCGTTAGAATCCATGGCAGAAGTCTCAGTAAAAGATTTACAGTGA
Picea sitchensis	EF084104.1	http://www.ncbi.nlm.nih.gov/genbank/	Kellner et al., 2017	ATGGCAAAGAATAACTTCAAGAAGGAACATCCTTTAGAGAGGAGGCAAGCAGAGGCTGGACGAATCCGGGACAAGTACCCTGATAGAATACCTGCTATCGTTGAGAAGGCGGAGAAGAGTGACATACCGGACATTGACAAGAAAAAATATCTGGTGCCAGCAGATCTTACCGTGGGGCAATTTGTATACGTGATTCGCAAGAGAATAAAGTTGAGTGCAGAGAAAGCAATATTTATATTTGTGAACAATGTGCTGCCACCAACTGCGGCTCTGATGTCATCTGTGTATGAGGAGCACAAGGATGAAGATGGATTTCTATATTTCACATACAGCGGTGAAAATACATTTGGCCAAACCAACGAGGCTTCTCTTGAGCCTAAACAGCAATAG
Picea sitchensis	EF085900_1	http://www.ncbi.nlm.nih.gov/genbank/	Kellner et al., 2017	ATGGCAAGAAGTTCCTTCAAGCAAGAGCACGACCTAGAGAAGAGAAAAGCTGAAGCTGCCAGAATAAGGGACAAATATCCTGATAGAATTCCGGTTATTGTTGAGAAAGCTGAGAGAAGTGACATCCCGAACATTGACAAGAAAAAGTACCTTGTTCCTGCTGACCTGACAGTTGGGCAGTTTGTTTATGTCATTCGAAAACGGATTAAACTAAGTGCAGAGAAGGCTATATTTATTTTTGTTAACAATGTCCTCCCTCCAACTGCTGCTATAATGTCCTCAATATATGATGAACACAAAGATGAGGATGGATTCCTCTATGTGACATATAGTGGAGAAAACACATTTGGTGATGAGGATGGATTCCTTGATGTCACATCTAGTTAA
Zea mays	FJ445006	http://www.ncbi.nlm.nih.gov/genbank/	Kellner et al., 2017	ATGGCCAGGACCTCTTTCAAAATGGAGCACGACCTCGAGAAAAGGCAGTCCGAATCTGCCAGGATCAGGGATAAGTATCCCGACAGAATTCCTGTGATTGTTGAGAAAGCTGGCAAAACTGATGTCCCCGAGATTGATAAGAAGAAGTACCTTGTCCCTGCTGATCTCACTGTCGGCCAGTTTGTCTATGTGGTGAGGAAGAGAATCAAGCTGAGCCCAGAGAAGGCCATCTTTGTCTTTGTGAAGAACACCTTGCCACCAACTGCCTCTTTGATGTCTGCAATCTACGAAGAGAACAAGGACGAGGATGGCTTCCTTTACATGACCTACAGTGGTGAAAACACCTTCGGCTCTGCCTAG
Zea mays	FJ445007	http://www.ncbi.nlm.nih.gov/genbank/	Kellner et al., 2017	ATGGCCAAGACGAGCTCGTTCAAGCTGGAGCACCCCCTCGAGAAGAGGCAATCTGAGGCTAACCGTATCAGAGAGAAGTACCCTGACAGAATTCCAGTGATTGTTGAGAAGGCTGAGAGGAGTGATATTCCTGACATCGACAAGAAAAAGTACCTCGTCCCTGCAGATCTTACAGTCGGGCAATTCGTGTATGTTGTTAGGAAGAGAATCAAGCTCAGTGCTGAGAAGGCTATCTTCATATTTGTGAAAAACACCCTTCCACCAACAGCTGCTCTGATGTCTTCAATCTATGAAGAGAACAAGGACGAGGATGGGTTCCTCTACATGACTTACAGTGGTGAGAACACCTTCGGACTGCTCTAG
Zea mays	FJ445008	http://www.ncbi.nlm.nih.gov/genbank/	Kellner et al., 2017	ATGGCCAAGACGAGCTCGTTCAAGCTGGAGCACCCCCTTGAGAAGAGGCAGTCTGAGGCTAATCGGATCAGAGAGAAGTACCCTGACAGAATTCCAGTGATTGTTGAGAAGGCTGAGAGGAGTGACATTCCTGACATCGACAAGAAAAAGTACCTCGTCCCTGCTGATCTTACGGTTGGACAATTCGTGTATGTTGTTAGGAAGAGAATCAAGCTCAGTGCTGAGAAAGCTATCTTCATCTTTGTGAAGAACACCCTTCCACCAACAGCTGCTCTGATGTCTTCAATCTATGAAGAGAACAAGGATGAGGATGGATTCCTCTACATGACCTACAGTGGTGAGAACACCTTCGGGCTCCTCTAG
Zea mays	FJ445009	http://www.ncbi.nlm.nih.gov/genbank/	Kellner et al., 2017	ATGGCGAGGAGTTCGTTCAAGTTGGAGCACCCCTTCGAAAGGAGGCAAGCTGAGGCTAACCGCATCAGGGAGAAATACCCTGACAGAATCCCTGTCATTGTTGAGAAGGCCGAGAGGAGTGACATCCCAGACATTGACAAGAAAAAGTACCTTGTTCCTGCCGACCTCACAGTCGGACAGTTTGTGTATGTGGTACGGAAGCGGATCAAGCTCAGCGCTGAGAAGGCAATCTTCATCTTCGTAAAGAACACCCTCCCACCAACAGCTGCTCTGATGTCCGCCATCTACGAGGAGAACAAGGACGAGGACGGCTTCCTCTACATGACGTACAGCGGCGAGAACACCTTCGGGCTGTTCTGA
Zea mays	FJ445011	http://www.ncbi.nlm.nih.gov/genbank/	Kellner et al., 2017	ATGGCGAGGAGCTCGTTCAAGCTGGAGCACCCCTTCGAAAGGAGGCAAGCTGAGGCTAACCGCATCAGGGAGAAGTACCCCGATAGAATTCCTGTCATTGTTGAGAAGGCCGAGAGGAGTGACATCCCAGACATCGACAAGAAAAAGTACCTTGTCCCCGCCGACCTCACAGTGGGACAGTTTGTGTACGTGGTGCGGAAGCGCATCAAGCTCAGCGCCGAGAAGGCGATCTTCATCTTCGTGAAGAACACCCTCCCACCAACAGCTGCCCTGATGTCTGCCATCTACGAGGAGAACAAGGACGAGGACGGGTTCCTCTACATGACCTACAGCGGCGAGAACACCTTTGGGCTGCTATGA
Arabidopsis thaliana	AT1G62040	https://www.arabidopsis.org	Kellner et al., 2017	ATGGCTAATAGCTCTTTCAAGTTGGAACACCCACTAGAGAGGAGACAAATTGAATCTTCTCGCATCAGGGAGAAGTATCCAGACAGAATTCCAGTGATCGTAGAGAGAGCTGAAAGAAGTGATGTTCCCAATATCGACAAGAAGAAGTACCTTGTTCCAGCTGATCTAACTGTTGGGCAATTTGTGTATGTTGTCCGTAAAAGAATCAAGCTGAGTGCCGAAAAGGCTATCTTCGTCTTTGTGAAGAACACATTGCCTCCAACTGCTGCAATGATGTCTGCAATCTATGATGAGAACAAAGACGAAGATGGGTTTCTCTACATGACTTACAGTGGAGAGAACACCTTTGGTTTGGTTTAA
Arabidopsis thaliana	AT2G05630	https://www.arabidopsis.org	Kellner et al., 2017	ATGGCGATTAGCTCCTTCAAGCATGAACATCCTCTTGAAAAGAGACAAGCTGAAGCAGCACGTATCAGGGAGAAGTATCCAGACAGAATACCAGTCATTGTCGAAAGAGCCGAGAAGAGTGATGTCCCGGATATTGATAGGAAAAAGTACTTGGTCCCAGCTGATTTGACTGTTGGCCAGTTTGTTTATGTTGTACGGAAGCGGATCAAGCTCAGTCCCGAGAAAGCCATCTTCATTTTTGTCAAGAACATTCTACCACCAACTGCGGCAATAATGTCTGCAATTTATGAAGAGCACAAAGACGAAGACGGGTTTCTATACATGAGTTACAGTGGTGAGAACACGTTCGGGATCTTCTTCTAA
Arabidopsis thaliana	AT2G45170	https://www.arabidopsis.org	Kellner et al., 2017	ATGAATAAAGGAAGCATCTTTAAGATGGACAACGATTTCGAAAAGAGAAAAGCTGAAGCTGGAAGGATCAGGGAGAAATACCCTGATCGAATTCCTGTGATTGTGGAAAAGGCTGAGAAAAGTGAAGTCCCAAATATAGACAAGAAGAAGTACCTTGTGCCATCAGACCTAACAGTTGGTCAATTTGTGTATGTGATTCGGAAGAGAATCAAACTAAGTGCAGAGAAAGCTATCTTCATTTTCGTAGACAATGTTCTTCCTCCAACAGGAGAGCTAATGTCAAGCGTTTACGAGGATAAGAAAGACGAAGATGGCTTCCTTTACATCACTTACAGTGGCGAGAACACATTCGGTGCTTCTTCAATCTAA
Arabidopsis thaliana	AT3G06420	https://www.arabidopsis.org	Kellner et al., 2017	ATGGGGATTGTTGTCAAGTCTTTCAAGGATCAATTCTCCTCTGATGAGAGATTGAAGGAGTCGAACAACATCATTGCGAAATATCCAGATAGAATACCTGTGATCATTGAGAAATATTCAAACGCAGATCTGCCAGACATGGAGAAGAACAAATACTTGGTCCCACGAGACATGACTGTTGGACATTTCATCCATATGCTAAGCAAAAGGATGCAGTTAGATCCATCCAAAGCTCTCTTTGTTTTCGTACACAACACTCTTCCTCAAACCGCTAGTCGCATGGACTCTCTCTACAATACTTTCAAGGAAGAAGACGGGTTCTTGTACATGTGCTACAGCACCGAGAAAACTTTCGGCTAA
Arabidopsis thaliana	AT3G15580	https://www.arabidopsis.org	Kellner et al., 2017	ATGAAATCGTTCAAGGAACAATACACGTTGGATGAAAGGCTCGCGGAGTCGCGGGAGATAATCGCTAAGTACCCTACTCGGATTCCAGTAATTGCTGAGAAGTATTGCAAAACGGATCTGCCTGCCATCGAGAAAAAGAAGTTTCTGGTTCCAAGAGATATGTCAGTTGGCCAATTCATCTACATATTGAGTGCTAGGTTACATTTGTCTCCTGGTAAAGCCTTATTCGTGTTTGTCAACAACACTCTCCCTCAAACTGCTGCTCTGATGGACTCGGTCTACGAATCTTACAAAGATGATGATGGATTCGTTTACATGTGCTATAGCAGTGAGAAAACCTTTGGTTGA
Arabidopsis thaliana	AT3G60640	https://www.arabidopsis.org	Kellner et al., 2017	ATGAGTAACGTCAGCTTCAGGCAGGATCATGATTTCGAGAAGAGGAAAGCTGAGGCTTTAAGGATCAGAGAGAAGTATTCTGACAGAGTCCCGGTGATTGTGGAGAAGTCAGAGAAAAGTGATATCCCAAACATTGACAAGAAGAAATACCTTGTCCCAGCTGATCTAACGGTAGGCCAGTTTGTGTATGTGATTCGTAAGAGAATCCAACTTAGTGCAGAGAAAGCTATCTTCATCTTTGTTGATAATGTTCTTCCTCCCACCGGAGCGATGATGTCAACCATTTACGATGAGAATAAGGAAGAAGACGGCTTCTTGTATGTTACCTACAGTGGGGAAAACACTTTTGGATCGTCAATGACTTAA
Arabidopsis thaliana	AT4G04620	https://www.arabidopsis.org	Kellner et al., 2017	ATGGAGAAGAACTCCTTCAAGCTTTCTAATCCTCTGGAGATGAGAATGGCTGAGTCTACTCGTATCAGAGCGAAATACCCTGAAAGAGTTCCCGTGATTGTGGAAAAAGCTGGACAGAGTGATGTTCCTGACATTGACAAGAAGAAGTATCTTGTACCAGCTGATCTAACCATTGGCCAATTTGTGTACGTTGTGAGGAAAAGAATCAAGCTTGGAGCTGAAAAAGCCATCTTTGTCTTTGTCAAGAACACATTACCACCAACTGCGGCATTGATGTCTGCAATCTACGAAGAACACAAAGACGAAGACGGGTTTCTCTACATGACATACAGTGGAGAGAACACATTTGGTGGATCTTTCTACTGCTAA
Arabidopsis thaliana	AT4G16520	https://www.arabidopsis.org	Kellner et al., 2017	ATGGCAAAAAGCTCGTTCAAGCAAGAGCATGACTTAGAGAAGAGAAGGGCAGAGGCTGCTAGGATTAGAGAGAAGTATCCTGATAGGATTCCGGTGATTGTTGAGAAGGCTGAGAAGAGTGATATACCAACCATCGACAAGAAAAAGTACCTAGTCCCGGCTGATCTGACTGTGGGGCAGTTTGTGTATGTCATTCGCAAAAGAATCAAATTGAGTGCAGAAAAGGCTATCTTCATATTCGTGGACAATGTTCTTCCTCCAGCAGGTGCGCTCATGTCTTCTGTGTACGAAGAGAAAAAGGATGATGATGGGTTCCTCTATGTCACTTACAGCGGAGAAAACACATTTGGATTTGGATCTCCATAA
Arabidopsis thaliana	AT4G21980	https://www.arabidopsis.org	Kellner et al., 2017	ATGGCTAAGAGTTCCTTCAAGATCTCTAACCCTCTCGAGGCAAGGATGAGTGAATCTTCTCGAATCAGAGAGAAGTACCCTGACAGAATTCCCGTGATTGTGGAGAAGGCTGGACAAAGTGATGTTCCTGACATTGACAAGAAGAAGTATCTTGTACCAGCTGATCTAACAGTGGGACAATTTGTATACGTGGTTCGTAAAAGAATCAAGCTTGGAGCTGAGAAAGCTATTTTTGTCTTTGTTAAGAACACATTGCCTCCAACTGCTGCATTGATGTCTGCGATCTATGAAGAACACAAAGATGAGGATGGGTTCCTCTACATGACTTACAGTGGAGAGAACACTTTTGGATCTCTTACCGTTGCTTGA
Populus trichocarpa	Potri.001G122700.1	https://phytozome.jgi.doe.gov/pz/portal.html#	Kellner et al., 2017	ATGGCGAAGAGTTACTTCAAGCAAGAGCATGGTCTTGAGAAGAGGAGGGCAGAGGCTGCTAGGATCAGGGAGAAGTACCCAGATAGGATTCCCGTGATCGTGGAGAAGGCAGAAAGAAGTGATATACCAAACATAGACAAGAAAAAGTACCTTGTTCCAGCTGACCTGACTGTAGGACAGTTTGTCTATGTTATCCGCAAAAGAATCAAGTTGAGTGCAGAAAAGGCAATCTTTATATTTGTGGATAATGTCCTCCCACCCACAGGTGCTATCATGTCTGCAATATATGAGGATAAAAAGGATGAAGACGGGTTTCTCTATGTGACCTACAGCGGAGAGAACACTTTTGGGTCTCAGATTCCACTGTAG
Populus trichocarpa	Potri.002G228800.1	https://phytozome.jgi.doe.gov/pz/portal.html#	Kellner et al., 2017	ATGACTAAGAGCAGCTTCAAGCAAGAGCATGATTTTGAGAAGAGGAGAGCTGAAGCTGCGAGAATCAGGGAGAAATACCCAGACAGAATTCCGGTAATTGTGGAGAAGGCTGAGAGAAGTGATATTCCCAATATTGACAAGAAAAAATATCTAGTTCCTGCTGACCTGACTGTGGGTCAATTTGTTTATGTGATCCGGAAGAGAATTAAACTGAGTGCAGAAAAGGCAATTTTTATATTTGTGGACAATGTTCTCCCACCAACCGGAGCAATAATGTCCACAATCTATGATGAAAACAAGGATGAAGATGGATTTCTCTATGTTACATACAGTGGGGAAAACACATTTGGGTGTCATGAGTTGCCATAG
Populus trichocarpa	Potri.002G228800.2	https://phytozome.jgi.doe.gov/pz/portal.html#	Kellner et al., 2017	ATGGCGATGGCTAAAAGCTCCTTTAAGATGGAACACCCTCTCGAAAGGAGGCAGGCAGAAGCTGGTCGCATCAGAGACAAATATCCTGATAGAATTCCTGTGATTGTGGAAAGGGCTGAGAAGAGTGATGTCCCTGACATTGACAAGAAAAATAGGTACTTGGTTCCTGCTGATCTCACTGTTGGCCAATTTGTGTACGTGGTTCGGAAAAGGATCAAGCTCAGTCCAGAGAAGGCTATTTTCATCTTCGTGAAGAATATTCTACCACCTACTGCTGCCATGATGTCAGCAATATACGAGGAAAACAAGGATGAAGATGGATTTCTTTACATGACATACAGCGGTGAAAACACATTTGGGGTCTATTGA
Populus trichocarpa	Potri.002G228800.3	https://phytozome.jgi.doe.gov/pz/portal.html#	Kellner et al., 2017	ATGATTGTGGTGTTTTGGATGATAGAAAGGAGGCAGGCAGAAGCTGGTCGCATCAGAGACAAATATCCTGATAGAATTCCTGTGATTGTGGAAAGGGCTGAGAAGAGTGATGTCCCTGACATTGACAAGAAAAAGTACTTGGTTCCTGCTGATCTCACTGTTGGCCAATTTGTGTACGTGGTTCGGAAAAGGATCAAGCTCAGTCCAGAGAAGGCTATTTTCATCTTCGTGAAGAATATTCTACCACCTACTGCTGCCATGATGTCAGCAATATACGAGGAAAACAAGGATGAAGATGGATTTCTTTACATGACATACAGCGGTGAAAACACATTTGGGGTCTATTGA
Populus trichocarpa	Potri.002G228800.4	https://phytozome.jgi.doe.gov/pz/portal.html#	Kellner et al., 2017	ATGGCGATGGCTAAAAGCTCCTTTAAGATGGAACACCCTCTCGAAAGGAGGCAGGCAGAAGCTGGTCGCATCAGAGACAAATATCCTGATAGAATTCCTGTGATTGTGGAAAGGGCTGAGAAGAGTGATGTCCCTGACATTGACAAGAAAAAGTACTTGGTTCCTGCTGATCTCACTGTTGGCCAATTTGTGTACGTGGTTCGGAAAAGGATCAAGCTCAGTCCAGAGAAGGCTATTTTCATCTTCGTGAAGAATATTCTACCACCTACTGCTGCCATGATGTCAGCAATATACGAGGAAAACAAGGATGAAGATGGATTTCTTTACATGACATACAGCGGTGAAAACACATTTGGGGTCTATTGA
Populus trichocarpa	Potri.002G228800.5	https://phytozome.jgi.doe.gov/pz/portal.html#	Kellner et al., 2017	ATGGCGATGGCTAAAAGCTCCTTTAAGATGGAACACCCTCTCGAAAGGAGGCAGGCAGAAGCTGGTCGCATCAGAGACAAATATCCTGATAGAATTCCTGTGATTGTGGAAAGGGCTGAGAAGAGTGATGTCCCTGACATTGACAAGAAAAAGTACTTGGTTCCTGCTGATCTCACTGTTGGCCAATTTGTGTACGTGGTTCGGAAAAGGATCAAGCTCAGTCCAGAGAAGGCTATTTTCATCTTCGTGAAGAATATTCTACCACCTACTGCTGCCATGATGTCAGCAATATACGAGGAAAACAAGGATGAAGATGGATTTCTTTACATGACATACAGCGGTGAAAACACATTTGGGGTCTATTGA
Populus trichocarpa	Potri.004G013700.1	https://phytozome.jgi.doe.gov/pz/portal.html#	Kellner et al., 2017	ATGATGTTTTGGTGTTTGAAATTTGCAGTGGATTATAAAAGTTCCAATCTTGATACCACCACCATGGATAGAAGTTCATTCAAGCTTGATCATACTTTGGAGAGGAGGCAAGCAGAAGCTTCTCGCATCAGAGAGAAATATCCTGATAGAGTACCTGTGATTGTGGAAAGGGCTGAAAGGAGTGATATCCCTGACATTGATAAGAAGAAATATCTCGTGCCAGCCGATTTGACTGTGGGTCAGTTTGTTTATGTTGTCCGGAAAAGGATCAAGCTCGGTCCTGAGAAGGCTATATTTGTCTTTGTAAAAAACACTCTGCCTTCTACCGCTTCATTGATGTCTGCAATCTATGAGGAAAACAAGGATGAAGATGGTTTTCTTTACATGACATACAGTGGG…
Populus trichocarpa	Potri.004G013700.2	https://phytozome.jgi.doe.gov/pz/portal.html#	Kellner et al., 2017	ATGGATAGAAGTTCATTCAAGCTTGATCATACTTTGGAGAGGAGGCAAGCAGAAGCTTCTCGCATCAGAGAGAAATATCCTGATAGAGTACCTGTGATTGTGGAAAGGGCTGAAAGGAGTGATATCCCTGACATTGATAAGAAGAAATATCTCGTGCCAGCCGATTTGACTGTGGGTCAGTTTGTTTATGTTGTCCGGAAAAGGATCAAGCTCGGTCCTGAGAAGGCTATATTTGTCTTTGTAAAAAACACTCTGCCTTCTACCGCTTCATTGATGTCTGCAATCTATGAGGAAAACAAGGATGAAGATGGTTTTCTTTACATGACATACAGTGGGGAGAATACCTTTGGATTGCACTAG
Populus trichocarpa	Potri.008G099400.1	https://phytozome.jgi.doe.gov/pz/portal.html#	Kellner et al., 2017	ATGGGAAAGGTCAAGTCTTTTAAGCAGGAATCCACATTTGATGATAGACTTGGAGAATCAAAGAATATCATTTTCAAATACCCAGATCGAGTTCCTGTGATTATTGAAAGATATTCAAGGACGGACCTGCCAGAAATGGAAAAGAGAAAATACTTGGTTCCCCGAGACATGACTATCGGGCAATTCATCCACATTTTAAGTAGTAGACTAGAGTTAACTCCTGGAAAGGCTCTGTTCATTTTTGTGAAGAACACGTTGCCTCAAACAGCAAGTCAAATGGATTCAATCTATGAATCTTACAAGGGCGATGACGGATTTCTGTACATGTGCTACAGCAGCGAAAAAACCTTTGGCTAA
Populus trichocarpa	Potri.010G153400.1	https://phytozome.jgi.doe.gov/pz/portal.html#	Kellner et al., 2017	ATGGGAAAGGCCACGTCTTTCAAGAATGAATTCACATTTGATGAGAGACTTGGAGAATCGAAGAATATTATTGTCAAGTACCCAGATCGAGTTCCTGTGATTATTGAAAGATATTCAAGGACGGACCTGCCGGAAATGGAAAAGAGAAAATTCCTGGTTCCCCGAGACATGACCATCGGGCAATTCATCCACATTTTAAGTAGTAGGCTAGAGTTGACTCCTGGAAAGGCCCTGTTCGTATTTGTGAAGAACACATTGCCTCAAACAGCAAGTCAAATGGATTCAATCTATGAATCTTACAAGGATGATGATGGATTTCTGTATATGTGCTACAGCAGCGAGAAAACATTTGGTTAA
Populus trichocarpa	Potri.011G004300.1	https://phytozome.jgi.doe.gov/pz/portal.html#	Kellner et al., 2017	ATGTCTAAAAGTTCATTCAAGCTTGATCATGCTTTGGAGAGGAGGCAAGCAGAAGCTTCTCGCATCAGAGAGAAACATCCTGATAGAGTACCCGTGATTGTGGAAAAGGCTGGAAGGAGTGATGTCCCTGACATTGATAAGAAGAAATATCTGGTGCCAGCTGATTTAACTGTGGGTCAGTTTGTTTATGTTGTCCGAAAAAGGATCAAGCTCAGTCCTGAAAAGGCTATATTTGTCTTTGTAAAGAACACTCTGCCTCCCACTGCTACATTGATGTCTGTACTCTACGAGGAAAACAAGGATGAAGATGGTTTTCTTTACATGACATACAGCGGGGAGAATACCTTTGGATTTCACTAG
Populus trichocarpa	Potri.014G060300.1	https://phytozome.jgi.doe.gov/pz/portal.html#	Kellner et al., 2017	ATGACTAAGAGCCGTTTCAAGCAAGAGCATGATTTCGAGAAGAGGAGGGCTGAAACTGCAAGAATCAGGGAGAAATACCCGGACAGGATTCCGGTCATTGTGGAGAAGGCTGAGAGAAGCGATATTCCCAACATTGACAAGATAAAGTACCTAGTCCCGGCTGACCTGACAGTCGGTCAATTTGTTTATGTGATCCGGAAGAGAATTAAACTGAGTGCAGAAAAGGCAATTTTTATATTTGTGGACAATGTCCTCCCACCAACTGGAGCAATAATGTCGTCAATCTATGATGAAAAGAAGGATGAGGATGCATTTCTCTATGTCACATACAGTGGGGAAAACACATTTGGGTGCCAGATGTTGCCATAG
Populus trichocarpa	Potri.014G153800.1	https://phytozome.jgi.doe.gov/pz/portal.html#	Kellner et al., 2017	ATGGCTAAAAGCTCGTTCAAGATGGAACATCCTCTCGAAAGGAGGCAGGCTGAAGCTGCTCGCATCAGAGAAAAATATCCTGATAGAATTCCTGTGATTGTGGAAAGGGCTGAGAAGAGTGATGTCCCTGACATTGACAAGAAAAAATATCTGGTTCCTGCTGATCTCACTGTTGGCCAATTTGTGTACGTGGTCCGAAAAAGGATCAAGCTCAGTCCAGAGAAGGCTATTTTCATCTTCGTGAAGAACATTCTACCACCAACTGCTGCTATGATGTCAGCAATATACGAGGAAAACAAAGATGAAGATGGGTTCCTTTACATGAGCTACAGTGGTGAGAACACATTTGGGGTCTATTGA
Populus trichocarpa	Potri.014G153800.8	https://phytozome.jgi.doe.gov/pz/portal.html#	Kellner et al., 2017	ATGGCTAAAAGCTCGTTCAAGATGGAACATCCTCTCGAAAGGAGGCAGGCAGAAGCTGCTCGCATCAGAGAAAAATATCCTGATAGAATTCCTGTGATTGTGGAAAGGGCTGAGAAGAGTGATGTCCCTGACATTGACAAGAAAAATAGATATTTGGTTCCTGCTGATCTCACTGTTGGCCAATTCGTGTACGTGGTCCGAAAAAGGATCAAGCTCAGTCCAGAGAAGGCTATTTTCATCTTCGTGAAGAACATTCTACCACCAACTGCTGCCATGATGTCAGCAATATATGAGGAAAACAAGGATGAAGATGGGTTCCTTTACATGAGCTACAGTGGTGAGAACACATTTGGGGTCTATTGA
Literature cited
Kellner R, De la Concepcion JC, Maqbool A, Kamoun S, Dagdas YF. 2017. ATG8 Expansion: A Driver of Selective Autophagy Diversification? Trends in Plant Science 22: 204-214.
